# Supplementary material for: Resilient Hippocampal Gamma Rhythmogenesis and Parvalbumin-Expressing Interneuron Function Before and After Plaque Burden in 5xFAD Alzheimer’s Disease Model
Source: Front Synaptic Neurosci. 2022 May 11;14:857608. doi: 10.3389/fnsyn.2022.857608 (PMC9131009; doi:10.3389/fnsyn.2022.857608)
Supplement: Supplementary file 1 [file Table_1.XLSX]

## Sheet: descriptive stats + normality
	* NB: Shapiro-Wilk test used for normality testing unless otherwise stated by *
	Figure 1	CA3 Ab plaque percentage							CA1 Ab plaque percentage
		Normal?	Median	95% CI (lower, upper)	Mean	SD	range		Normal?	Median	95% CI (lower, upper)	Mean	SD	range
	3m/4m	Lognormal	0.31	0.1, 0.39	0.268	0.126	0.1 - 0.39		Lognormal	1.14	0.54, 1.6	1.08	0.466	0.54 - 1.6
	6m	Lognormal	0.57	0.26, 1.91			0.26 - 1.91		Lognormal	1.91	2.08, 6.05			1.08 - 6.05
	>12m	Lognormal	2.15	1.41, 3.05	2.32	0.896	1.18 - 3.96		Lognormal	3.41	2.52, 3.96			1.73 - 7.59
	Figures 2 + 4	CA3 peak gamma frequency (Hz)							CA3 peak gamma power (µV2/Hz)							CA3 gamma bandwidth power (µV2/Hz)
		Normal?	Median	95% CI (lower, upper)	Mean	SD	range		Normal?	Median	95% CI (lower, upper)	Mean	SD	range		Normal?	Median	95% CI (lower, upper)	Mean	SD	range
	young Cch WT	Yes/ Lognormal*	32	26.9, 36.6	32	6.21	20 - 44		Lognormal	0.04675	0.0174, 0.128			0.00181 - 0.393		Lognormal	0.338	0.0707, 0.758			0.00349 - 3.28
	Young Cch 5xFAD	Yes*/Lognormal*	34	29.3, 34.2			24 - 37		lognormal	0.01655	0.00746, 0.0370			0.00137 - 0.217		lognormal	0.161	0.0627, 0.219			0.01 - 1.327
	Old Cch WT	Lognormal*	32	29.3, 31.7			24 - 44		Lognormal	0.117	0.0506, 0.194			0.00326 - 0.562		Lognormal	0.44	0.233, 0.943			0.0216 - 2.664
	Old Cch 5xFAD	Yes/Lognormal*	32	29.3, 36.6	33	4.5	24 - 42		lognormal	0.0678	0.0343, 0.223			0.00983 - 0.746		lognormal	0.433	0.192, 1.199			0.0816 - 7.071
	Young KA WT	Yes	34	31.7, 36.6	34	4.96	22 - 42		Lognormal	0.462	0.0826, 0.685			0.0163 - 1.96		Lognormal	3.185	0.69, 3.916			0.202 - 10.13
	Young KA 5xFAD	Yes	34	29.3, 36.6	32	6.51	20 - 42		No/Lognormal*	0.0813	0.0198, 0.393			0.0101 - 5.543		Lognormal	0.629	0.141, 2.738			0.0268 - 65.88
	Old KA WT	Yes	34	31.7, 36.6	34	4.1	24 - 42		Lognormal	0.471	0.270, 1.189			0.0142 - 14.6		Lognormal	2.708	1.961, 8.767			0.101 - 100.1
	Old KA 5xFAD	No	34	31.7, 36.6			22 - 39		Lognormal	0.135	0.0360, 0.179			0.00342 - 1.016		Lognormal	1.017	0.225, 1.508			0.0358 - 6.636
		* = passed normality test using D'Agostino and Pearson test							* passed normality test Anderson-darling or D'Agostino and Pearsons
	Figures 2 + 4	CA1 peak gamma frequency (Hz)							CA1 peak gamma power (µV2/Hz)							CA1 gamma bandwidth power (µV2/Hz)
		Normal?	Median	95% CI (lower, upper)	Mean	SD	range		Normal?	Median	95% CI (lower, upper)	Mean	SD	range		Normal?	Median	95% CI (lower, upper)	Mean	SD	range
	young Cch WT	Yes	32	29.3, 41.5	34	7.01	24 - 51		Lognormal	0.00258	0.0015, 0.0068			0.000772 - 0.031		Lognormal	0.0269	0.0127, 0.0961			0.011 - 0.144
	Young Cch 5xFAD	Yes	27	26.9, 31.7	29	3.88	22 - 34		lognormal	0.006114	0.0014, 0.0195			0.000201 - 0.041		lognormal	0.04219	0.0159, 0.0644			0.0023 - 0.15
	Old Cch WT	No/Lognormal*	32	29.3, 31.7			24 - 46		Lognormal	0.01276	0.00853, 0.0202			0.00173 - 0.120		Lognormal	0.05389	0.0354, 0.09			0.00994 - 0.285
	Old Cch 5xFAD	Yes	32	24.4, 36.6	31	5.61	20 - 37		Lognormal*	0.002595	0.002, 0.0426			0.00196 - 0.0427		Lognormal	0.02628	0.023, 0.1605			0.0119 - 0.344
	Young KA WT	Yes	34	31.7, 36.6	34	5.09	22 - 42		Lognormal	0.0112	0.0064, 0.0868			0.0021 - 0.337		Lognormal	0.0814	0.035, 0.502			0.0189 - 1.82
	Young KA 5xFAD	Yes*	34	29.3, 36.6			20 - 39		Lognormal	0.0101	0.0022, 0.0673			0.0006 - 3.117		Lognormal	0.0544	0.0149, 0.424			0.00944 - 13.49
	Old KA WT	Yes	34	31.7, 36.6	33.7	4.1	24 - 42		Lognormal	0.01891	0.0124, 0.13			0.00168 - 0.9005		Lognormal	0.1629	0.09221, 0.8768			0.02046 - 6.312
	Old KA 5xFAD	Yes	37	29.3, 36.6	34	4.85	24 - 39		Lognormal	0.009489	0.00273, 0.0185			0.000755 - 0.0244		Lognormal	0.09094	0.01684, 0.1602			0.008876 - 0.2181
		* = passed normality test using D'Agostino and Pearson test							* = passed normality test using D'Agostino and Pearson test
	Figures 3 + 5	CA3 Coefficient of Rythymicity
		Normal?	Median	95% CI (lower, upper)	Mean	SD	range
	young Cch WT	Yes	0.311	0.238, 0.384	0.295	0.118	0.043 - 0.459
	Young Cch 5xFAD	Yes	0.305	0.168, 0.347	0.282	0.108	0.097 - 0.455
	Old Cch WT	Yes	0.377	0.315, 0.398	0.363	0.0788	0.155 - 0.485
	Old Cch 5xFAD	Yes	0.347	0.209, 0.401	0.326	0.0667	0.209 - 0.401
	Young KA WT	Yes	0.323	0.289, 0.388	0.326	0.0727	0.145 - 0.430
	Young KA 5xFAD	Yes	0.236	0.174, 0.303	0.24	0.102	0.035 - 0.402
	Old KA WT	Yes	0.345	0.270, 0.400	0.342	0.0988	0.164 - 0.537
	Old KA 5xFAD	Yes	0.317	0.213, 0.354	0.289	0.0912	0.076 - 0.450
	Figures 3 + 5	Crosscorrelation peak							Crosscorrelation delay (ms)
		Normal?	Median	95% CI (lower, upper)	Mean	SD	range		Normal?	Median	95% CI (lower, upper)	Mean	SD	range
	young Cch WT	Yes	0.392	0.286, 0.525	0.422	0.208	0.09 - 0.899		No	1.8	0.600, 3.5			0.000 - 8.700
	Young Cch 5xFAD	No/Yes*	0.572	0.281, 0.721			0.127 - 0.809		No/Yes*	0.8	0.200, 3.7			0.100 - 5.100
	Old Cch WT	Yes	0.648	0.590, 0.746	0.63	0.206	0.202 - 0.917		No/Yes*	1	0.5, 2.6			0.100 - 5.50
	Old Cch 5xFAD	Yes	0.359	0.254, 0.598	0.408	0.185	0.145 - 0.757		Yes	1	0.1, 2.2	1.19	0.955	0.000 - 2.90
	Young KA WT	Yes	0.616	0.489, 0.763	0.607	0.177	0.154 - 0.836		Yes	1.9	1.7, 2.5	2.06	0.835	0.300 - 4.20
	Young KA 5xFAD	No	0.457	0.160, 0.739			0.083 - 0.883		Yes	1.7	1.1, 2.2	1.72	0.706	0.400 - 2.80
	Old KA WT	No/Yes*	0.669	0.455, 0.782			0.171 - 0.891		Yes	1	0.700, 1.900	1.27	0.864	0.000 - 3.300
	Old KA 5xFAD	No/Lognormal	0.256	0.108, 0.801			0.068 - 0.835		No/Lognormal	1.1	0.300, 2.90			0.100 - 6.600
		* = passed normality test using Anderson-Darling or D'Agostino and Pearson test							* = passed normality test using Anderson-Darling or D'Agostino and Pearson test
	Figure 6	PVIN firing frequency (Hz)
		Normal?	Median	95% CI (lower, upper)	Mean	SD	range
	Young WT baseline	No	2.55	0.00, 23.4			0.00 - 23.4
	Young 5xFAD baseline	Yes	4.12	0.62, 8.98	1.73	3.37	0.28 - 9.02
	Young WT during KA	Yes	31.1	5.96, 47.2	29.2	18.5	0.92 - 54.7
	Young 5xFAD during KA	Yes	21.2	8.34, 38.4	22.1	9.08	8.34 - 28.4
	Young WT washout	Yes	11.9	1.52, 27.1	13.1	12.7	1.52 - 27.1
	Young 5xFAD washout	Yes	13	0.73, 20.6	11.3	8.02	0.73 - 20.6
	Old WT baseline	Yes	5.62	0.67, 9.28	4.73	2.99	0.67 - 9.28
	Old 5xFAD baseline	No	7.07	0.00, 41.2			0.00 - 41.2
	Old WT during KA	yes	41.6	26.5, 51.7	38.9	13.6	14.0 - 56.7
	Old 5xFAD during KA	yes	39	14.7, 58.5	35.9	21.4	3.13 - 66.2
	Old WT washout	yes	25.2	8.09, 55.0	26.2	13.7	8.09 - 55.0
	Old 5xFAD washout	yes	30	18.9, 44.0	31.9	14.4	4.72 - 53.7
	Figure 6	PVIN spike halfwidth (ms)							PVIN interspike interval (ms)
		Normal?	Median	95% CI (lower, upper)	Mean	SD	range		Normal?	Median	95% CI (lower, upper)	Mean	SD	range
	Young WT during KA	No/Yes*	0.191	0.163, 0.280			0.139 - 0.299		No/Lognormal*	40.3	21.2, 86.3			18.3 - 168
	Young 5xFAD during KA	No/Yes*	0.168	0.148, 0.220			0.141 - 0.284		No/Lognormal*	40	25.6, 59.0			18.8 - 120
	Old WT during KA	Yes	0.209	0.161, 0.234	0.204	0.027	0.158 - 0.240		No/Lognormal*	23.5	18.0, 39.8			17.7 - 71.2
	Old 5xFAD during KA	No/Yes*	0.18	0.159, 0.216			0.148 - 0.317		No/Lognormal*	25.6	13.8, 26.7			13.8 - 26.7
		* passed normality test using D'Agotino and Pearson or Anderson Darling tests							* passed normality using D'Agostino and Pearson test
	Figure 7	PVIN firing frequency during IIEs (Hz)							PVIN spike halfwidth during IIEs (ms)
		Normal?	Median	95% CI (lower, upper)	Mean	SD	range		Normal?	Median	95% CI (lower, upper)	Mean	SD	range
	Old WT during KA	n too small	431	337, 525			337 - 525		n too small	0.205	0.186, 0.224			0.186 - 0.224
	Old 5xFAD during KA	No	151	124, 338			124 - 338		Yes	0.275	0.194, 0.567	0.341	0.153	0.194 - 0.567
	Figure 8	Total PV density (number/µM3)							Total PNN density (number/µM3)
		Normal?	Median	95% CI (lower, upper)	Mean	SD	range		Normal?	Median	95% CI (lower, upper)	Mean	SD	range
	Young WT	Yes	8.15e-07	5.03E-07, 1.49E-06	8.93e-07	3.63e-07	5.03E-07 - 1.57E-06		No/Yes*	9.78e-07	8.73E-07, 1.87E-06			7.67E-07 - 2.04E-06
	Old WT	Yes	1.17e-06	9.13E-07, 1.39E-06	1.15e-06	2.79e-07	6.51E-07 - 1.52E-06		Yes	1.43e-06	1.28E-06, 1.74E-06	1.44e-06	9.75e-07	8.35E-07 - 1.92E-06
	Young 5xFAD	Yes	8.54e-07	4.97E-07, 1.04E-06	8.1e-07	2.67e-07	4.36E-07 - 1.27E-06		Yes	9.8e-07	6.79E-07, 1.28E-06	9.75e-07	2.52e-07	6.31E-07 - 1.36E-06
	Old 5xFAD	Yes	7.22e-07	5.54E-07, 1.07E-06	7.59e-07	2.25e-07	4.92E-07 - 1.16E-06		Yes	9.78e-07	7.85E-07, 1.49E-06	1.06e-06	2.93e-07	7.04E-07 - 1.54E-06
									* passed normality test using D'Agostino and Pearson test
	Figure 8	PV with PNN (number/µM3)							PV without PNN (number/µM3)							PNN without PV (number/µM3)
		Normal?	Median	95% CI (lower, upper)	Mean	SD	range		Normal?	Median	95% CI (lower, upper)	Mean	SD	range		Normal?	Median	95% CI (lower, upper)	Mean	SD	range
	Young WT	Yes	6.83e-07	0, 1.29E-06	6.56e-07	4.32e-07	0 - 1.35E-06		Yes	8.9e-08	0, 2.74E-07	1.1e-07	9.39e-08	0 - 2.75E-07		Yes	2.76e-07	0, 5.78E-07	3.36e-07	2.24e-07	0 - 6.87E-07
	Old WT	No/*Yes	9.44e-07	5.93E-07, 1.14E-06			0 - 1.40E-06		Yes	7.19e-08	4.40E-08, 1.25-07	9.21e-08	7.78e-08	0 - 2.40E-07		Yes	3.79e-07	1.3E-07, 4.9E-07	3.48e-07	2.09e-07	0 - 6.82E-07
	Young 5xFAD	Yes	7.22e-07	3.83E-07, 8.25E-07	5.92e-07	3.19e-07	0 - 9.45E-07		Yes	9e-08	5.23E-08, 2.17E-07	1.27e-07	1.01e-07	0 - 3.37E-07		Yes	2.58e-07	2.2E-07, 3.66E-07	2.62e-07	1.37e-07	0 - 4.56E-07
	Old 5xFAD	Yes	5.43e-07	0, 7.97E-07	4.91e-07	2.94e-07	0 - 9.0E-07		Yes	7.05e-08	0, 2.10E-07	9.62e-08	9.27e-08	0 - 2.76E-07		Yes	3.1e-07	0, 5.08E-07	3.24e-07	2.05e-07	0 - 5.9E-07
		* passed normality test using D'Agostino and Pearson test
	Figure 7	PVIN firing frequency during IIE (Hz)							PVIN spike halfwidths during IIE (ms)
		Normal?	Median	95% CI (lower, upper)	Mean	SD	range		Normal?	Median	95% CI (lower, upper)	Mean	SD	range
	Old WT during KA	n too small	431	337, 525			337 - 525		n too small	0.205	0.186, 0.224			0.186 - 0.224
	Old 5xFAD during KA	No		124, 338			124 - 338		Yes	0.275	0.194, 0.567	0.341	0.153	0.194 - 0.267

## Sheet: descriptive stats median, CI
	Figure 1	CA3 Ab plaque percentage				CA1 Ab plaque percentage
		Median	95% CI (lower, upper)	range		Median	95% CI (lower, upper)	range
	3m/4m	0.31	0.1, 0.39	0.1 - 0.39		1.14	0.54, 1.6	0.54 - 1.6
	6m	0.57	0.26, 1.91	0.26 - 1.91		1.91	2.08, 6.05	1.08 - 6.05
	>12m	2.15	1.41, 3.05	1.18 - 3.96		3.41	2.52, 3.96	1.73 - 7.59
	Figures 2 + 4	CA3 peak gamma frequency (Hz)				CA3 peak gamma power (µV2/Hz)				CA3 gamma bandwidth power (µV2/Hz)
		Median	95% CI (lower, upper)	range		Median	95% CI (lower, upper)	range		Median	95% CI (lower, upper)	range
	young Cch WT	32	26.9, 36.6	20 - 44		46.75	17.4, 128	1.8 - 393		338	70.7, 758	3.5 - 3280
	Young Cch 5xFAD	34	29.3, 34.2	24 - 37		16.55	7.5, 37	1.4 - 217		161	62.7, 219	10 - 1327
	Old Cch WT	32	29.3, 31.7	24 - 44		117	50.6, 194	03.3 - 562		440	233, 943	21.6 - 2664
	Old Cch 5xFAD	32	29.3, 36.6	24 - 42		67.8	34.3, 223	9.8 - 746		433	192, 1199	81.6 - 7071
	Young KA WT	34	31.7, 36.6	22 - 42		462	82.6, 685	16.3 - 1960		3185	690, 3916	202 - 10130
	Young KA 5xFAD	34	29.3, 36.6	20 - 42		81.3	19.8, 393	10.1 - 5543		629	141, 2738	26.8 - 65880
	Old KA WT	34	31.7, 36.6	24 - 42		471	270, 1189	14.2 - 14600		2708	1961, 8767	101 - 100100
	Old KA 5xFAD	34	31.7, 36.6	22 - 39		135	36, 179	3.4 - 1016		1017	225, 1508	35.8 - 6636
		CA1 peak gamma frequency (Hz)				CA1 peak gamma power (µV2/Hz)				CA1 gamma bandwidth power (µV2/Hz)
		Median	95% CI (lower, upper)	range		Median	95% CI (lower, upper)	range		Median	95% CI (lower, upper)	range
	young Cch WT	32	29.3, 41.5	24 - 51		2.58	1.5, 6.8	0.7 - 31		26.9	12.7, 96.1	11 - 144
	Young Cch 5xFAD	27	26.9, 31.7	22 - 34		6.114	1.4, 19.5	0.2 - 41		42.19	15.9, 64.4	2.3 - 150
	Old Cch WT	32	29.3, 31.7	24 - 46		12.76	8.5, 20.2	1.7 - 120		53.89	35.4, 90	9.9 - 285
	Old Cch 5xFAD	32	24.4, 36.6	20 - 37		2.595	2, 42.6	2.0 - 42.7		26.28	23, 160.5	11.9 - 344
	Young KA WT	34	31.7, 36.6	22 - 42		11.2	6.4, 86.8	2.1 - 337		81.4	35, 502	18.9 - 1820
	Young KA 5xFAD	34	29.3, 36.6	20 - 39		10.1	2.2, 67.3	0.6 - 3117		54.4	14.9, 424	9.4 - 13490
	Old KA WT	34	31.7, 36.6	24 - 42		18.91	12.4, 130	0.2 - 901		162.9	92.2, 876.8	20.5 - 6312
	Old KA 5xFAD	37	29.3, 36.6	24 - 39		9.489	2.73, 18.5	0.8 - 24.4		90.94	16.8, 160	8.9 - 218
	Figures 3 + 5	CA3 Coefficient of Rythymicity				Crosscorrelation peak				Crosscorrelation delay (ms)
		Median	95% CI (lower, upper)	range		Median	95% CI (lower, upper)	range		Median	95% CI (lower, upper)	range
	young Cch WT	0.311	0.238, 0.384	0.043 - 0.459		0.392	0.286, 0.525	0.09 - 0.899		1.8	0.600, 3.5	0.000 - 8.700
	Young Cch 5xFAD	0.305	0.168, 0.347	0.097 - 0.455		0.572	0.281, 0.721	0.127 - 0.809		0.8	0.200, 3.7	0.100 - 5.100
	Old Cch WT	0.377	0.315, 0.398	0.155 - 0.485		0.648	0.590, 0.746	0.202 - 0.917		1	0.5, 2.6	0.100 - 5.50
	Old Cch 5xFAD	0.347	0.209, 0.401	0.209 - 0.401		0.359	0.254, 0.598	0.145 - 0.757		1	0.1, 2.2	0.000 - 2.90
	Young KA WT	0.323	0.289, 0.388	0.145 - 0.430		0.616	0.489, 0.763	0.154 - 0.836		1.9	1.7, 2.5	0.300 - 4.20
	Young KA 5xFAD	0.236	0.174, 0.303	0.035 - 0.402		0.457	0.160, 0.739	0.083 - 0.883		1.7	1.1, 2.2	0.400 - 2.80
	Old KA WT	0.345	0.270, 0.400	0.164 - 0.537		0.669	0.455, 0.782	0.171 - 0.891		1	0.700, 1.900	0.000 - 3.300
	Old KA 5xFAD	0.317	0.213, 0.354	0.076 - 0.450		0.256	0.108, 0.801	0.068 - 0.835		1.1	0.300, 2.90	0.100 - 6.600
	Figure 6	PVIN firing frequency (Hz)
		Median	95% CI (lower, upper)	range
	Young WT baseline	2.55	0.00, 23.4	0.00 - 23.4
	Young 5xFAD baseline	4.12	0.62, 8.98	0.28 - 9.02
	Young WT during KA	31.1	5.96, 47.2	0.92 - 54.7
	Young 5xFAD during KA	21.2	8.34, 38.4	8.34 - 28.4
	Young WT washout	11.9	1.52, 27.1	1.52 - 27.1
	Young 5xFAD washout	13	0.73, 20.6	0.73 - 20.6
	Old WT baseline	5.62	0.67, 9.28	0.67 - 9.28
	Old 5xFAD baseline	7.07	0.00, 41.2	0.00 - 41.2
	Old WT during KA	41.6	26.5, 51.7	14.0 - 56.7
	Old 5xFAD during KA	39	14.7, 58.5	3.13 - 66.2
	Old WT washout	25.2	8.09, 55.0	8.09 - 55.0
	Old 5xFAD washout	30	18.9, 44.0	4.72 - 53.7
	Figure 6	PVIN spike halfwidth (ms)				PVIN interspike interval (ms)
		Median	95% CI (lower, upper)	range		Median	95% CI (lower, upper)	range
	Young WT during KA	0.191	0.163, 0.280	0.139 - 0.299		40.3	21.2, 86.3	18.3 - 168
	Young 5xFAD during KA	0.168	0.148, 0.220	0.141 - 0.284		40	25.6, 59.0	18.8 - 120
	Old WT during KA	0.209	0.161, 0.234	0.158 - 0.240		23.5	18.0, 39.8	17.7 - 71.2
	Old 5xFAD during KA	0.18	0.159, 0.216	0.148 - 0.317		25.6	13.8, 26.7	13.8 - 26.7
	Figure 7	PVIN firing frequency during IIEs (Hz)				PVIN spike halfwidth during IIEs (ms)
		Median	95% CI (lower, upper)	range		Median	95% CI (lower, upper)	range
	Old WT during KA	431	337, 525	337 - 525		0.205	0.186, 0.224	0.186 - 0.224
	Old 5xFAD during KA	151	124, 338	124 - 338		0.275	0.194, 0.567	0.194 - 0.567
	Figure 8	Total PV density (number/µM3)				Total PNN density (number/µM3)
		Median	95% CI (lower, upper)	range		Median	95% CI (lower, upper)	range
	Young WT	8.15e-07	5.03E-07, 1.49E-06	5.03E-07 - 1.57E-06		9.78e-07	8.73E-07, 1.87E-06	7.67E-07 - 2.04E-06
	Old WT	1.17e-06	9.13E-07, 1.39E-06	6.51E-07 - 1.52E-06		1.43e-06	1.28E-06, 1.74E-06	8.35E-07 - 1.92E-06
	Young 5xFAD	8.54e-07	4.97E-07, 1.04E-06	4.36E-07 - 1.27E-06		9.8e-07	6.79E-07, 1.28E-06	6.31E-07 - 1.36E-06
	Old 5xFAD	7.22e-07	5.54E-07, 1.07E-06	4.92E-07 - 1.16E-06		9.78e-07	7.85E-07, 1.49E-06	7.04E-07 - 1.54E-06
	Figure 8	PV with PNN (number/µM3)				PV without PNN (number/µM3)				PNN without PV (number/µM3)
		Median	95% CI (lower, upper)	range		Median	95% CI (lower, upper)	range		Median	95% CI (lower, upper)	range
	Young WT	6.83e-07	0, 1.29E-06	0 - 1.35E-06		8.9e-08	0, 2.74E-07	0 - 2.75E-07		2.76e-07	0, 5.78E-07	0 - 6.87E-07
	Old WT	9.44e-07	5.93E-07, 1.14E-06	0 - 1.40E-06		7.19e-08	4.40E-08, 1.25-07	0 - 2.40E-07		3.79e-07	1.3E-07, 4.9E-07	0 - 6.82E-07
	Young 5xFAD	7.22e-07	3.83E-07, 8.25E-07	0 - 9.45E-07		9e-08	5.23E-08, 2.17E-07	0 - 3.37E-07		2.58e-07	2.2E-07, 3.66E-07	0 - 4.56E-07
	Old 5xFAD	5.43e-07	0, 7.97E-07	0 - 9.0E-07		7.05e-08	0, 2.10E-07	0 - 2.76E-07		3.1e-07	0, 5.08E-07	0 - 5.9E-07

## Sheet: stats tests and significance 
	Ttest2 = 2-sample ttest
	MWU = Mann Whitney test
	Sidak correction used for all multiple comparisons to get adjusted p values
	one-way anova with Sidak correction for multiple comparison on log transformed data					one-way anova with Sidak correction for multiple comparison on log transformed data
Figure 1.	Ab plaque density CA3					Ab plaque density CA1
	comparison		adjusted p value	one-way anova results		comparison		adjusted p value	one-way anova results
	3/4 month	6 month	p = 0.0125 *	F = 40.6, p < 0.0001 ****		3/4 month	6 month	p = 0.009 **	F = 13.6, p = 0.0001 ***
	3/4 month	12 month	p < 0.0001 ****			3/4 month	12 month	p < 0.0001 ****
	6 month	12 month	p < 0.0001 ****			6 month	12 month	p = 0.249
		two-way anova with Sidak correction for multiple comparison				two-way anova with Sidak correction for multiple comparison on log transformed data					two-way anova with Sidak correction for multiple comparison on log transformed data
Figures 2 + 4	CA3 peak gamma frequency					CA3 peak gamma power					CA3 gamma bandwidth power
	comparison		adjusted p value	two-way anova results		comparison		adjusted p value	two-way anova results		comparison		adjusted p value	two-way anova results
	Young WT Cch	Young 5xFAD Cch	p = 0.989	Interaction: F = 0.104, p = 0.748		Young WT Cch	Young 5xFAD Cch	p = 0.254	Interaction: F = 1.31, p = 0.256		Young WT Cch	Young 5xFAD Cch	p = 0.759	Interaction: F = 1.30, p = 0.257
	Old WT Cch	Old 5xFAD Cch	p = 0.841	Age: F = 0.0280, p = 0.868		Old WT Cch	Old 5xFAD Cch	p = 0.998	Age: F = 11.8, p = 0.0009 ****		Old WT Cch	Old 5xFAD Cch	p = 0.968	Age: F = 9.62, p = 0.0026 **
	Young WT Cch	Old WT Cch	p > 0.999	Genotype: F = 0.867, p = 0.355		Young WT Cch	Old WT Cch	p = 0.327	Genotype: F = 2.24, p = 0.138		Young WT Cch	Old WT Cch	p = 0.483	Genotype: F = 0.134, p = 0.716
	Young 5xFAD Cch	Old 5xFAD Cch	p = 0.995			Young 5xFAD Cch	Old 5xFAD Cch	p = 0.01 *			Young 5xFAD Cch	Old 5xFAD Cch	p = 0.0198 *
	WT Cch	WT KA	ttest2, p = 0.0167 **	Comparing WT young-Old combined Cch to KA		WT Cch	WT KA	ttest2, p < 0.0001 ****	Comparing WT young-Old combined Cch to KA		WT Cch	WT KA	ttest2, p < 0.0001 ****	Comparing WT young-Old combined Cch to KA
	Young WT KA	Young 5xFAD KA	p = 0.555	Interaction: F = 0.781, p = 0.380		Young WT KA	Young 5xFAD KA	p = 0.544	Interaction: F = 2.16, p = 0.146		Young WT KA	Young 5xFAD KA	p = 0.579	Interaction: F = 2.42, p = 0.124
	Old WT KA	Old 5xFAD KA	p > 0.999	Age: F = 0.238, p = 0.627		Old WT KA	Old 5xFAD KA	p = 0.003 **	Age: F = 0.053, p = 0.819		Old WT KA	Old 5xFAD KA	p = 0.009 **	Age: F = 0.012, p = 0.912
	Young WT KA	Old WT KA	p = 0.998	Genotype: F = 1.07, p = 0.305		Young WT KA	Old WT KA	p = 0.684	Genotype: F = 11.6, p = 0.001 **		Young WT KA	Old WT KA	p = 0.668	Genotype: F = 11.2, p = 0.0013 **
	Young 5xFAD KA	Old 5xFAD KA	p = 0.782			Young 5xFAD KA	Old 5xFAD KA	p = 0.838			Young 5xFAD KA	Old 5xFAD KA	p = 0.961
Figures 2 + 4	CA1 peak gamma frequency					CA1 peak gamma power					CA1 gamma bandwidth power
	Comparison		adjusted p value	two-way anova results		Comparison		adjusted p value	two-way anova results		Comparison		adjusted p value	two-way anova results
	Young WT Cch	Young 5xFAD Cch	p = 0.023 *	Interaction: F = 2.55, p = 0.116		Young WT Cch	Young 5xFAD Cch	p = 0.731	Interaction: F = 4.45, p = 0.039 *		Young WT Cch	Young 5xFAD Cch	p > 0.999	Interaction: F = 0.469, p = 0.496
	Old WT Cch	Old 5xFAD Cch	p = 0.974	Age: F = 0.133, p = 0.717		Old WT Cch	Old 5xFAD Cch	p = 0.236	Age: F = 4.69, p = 0.034 *		Old WT Cch	Old 5xFAD Cch	p = 0.867	Age: F = 2.83, p = 0.098
	Young WT Cch	Old WT Cch	p = 0.415	Genotype: F = 05.57, p = 0.021 *		Young WT Cch	Old WT Cch	p = 0.0049 **	Genotype: F = 0.359, p = 0.552		Young WT Cch	Old WT Cch	p = 0.238	Genotype: F = 0.3, p = 0.586
	Young 5xFAD Cch	Old 5xFAD Cch	p = 0.895			Young 5xFAD Cch	Old 5xFAD Cch	p > 0.999			Young 5xFAD Cch	Old 5xFAD Cch	p = 0.948
	WT Cch	WT KA	MWU, p = 0.0158 *	Comparing WT young-Old combined Cch to KA		WT Cch	WT KA	ttest2, p = 0.0009 ***	Comparing WT young-Old combined Cch to KA		WT Cch	WT KA	ttest2, p < 0.0001 ****	Comparing WT young-Old combined Cch to KA
	Young WT KA	Young 5xFAD KA	p = 0.728	Interaction: F = 0.628, p = 0.431		Young WT KA	Young 5xFAD KA	p = 0.861	Interaction: F = 0.960, p = 0.331		Young WT KA	Young 5xFAD KA	p = 0.872	Interaction: F = 0.975, p = 0.328
	Old WT KA	Old 5xFAD KA	p > 0.999	Age: F = 0.023, p = 0.879		Old WT KA	Old 5xFAD KA	p = 0.157	Age: F = 0.101, p = 0.752		Old WT KA	Old 5xFAD KA	p = 0.789	Age: F = 0.0004, p = 0.984
	Young WT KA	Old WT KA	p = 0.979	Genotype: F = 0.432, p = 0.514		Young WT KA	Old WT KA	p = 0.897	Genotype: F = 4.56, p = 0.037 *		Young WT KA	Old WT KA	p = 0.957	Genotype: F = 0.003, p = 0.85
	Young 5xFAD KA	Old 5xFAD KA	p = 0.956			Young 5xFAD KA	Old 5xFAD KA	p = 0.952			Young 5xFAD KA	Old 5xFAD KA	p = 0.662
Figures 3 + 5	CA3 coefficient of Rythmicity
	comparison		adjusted p value	two-way anova results
	Young WT Cch	Young 5xFAD Cch	p = 0.989	Interaction: F = 0.230, p = 0.633
	Old WT Cch	Old 5xFAD Cch	p = 0.0795	Age: F = 5, p = 0.028 *
	Young WT Cch	Old WT Cch	p = 0.742	Genotype: F = 0.951, p = 0.333
	Young 5xFAD Cch	Old 5xFAD Cch	p = 0.843
	Young WT KA	Young 5xFAD KA	p = 0.014 *	Interaction: F = 0.649, p = 0.423
	Old WT KA	Old 5xFAD KA	p = 0.969	Age: F = 2.52 , p = 0.117
	Young WT KA	Old WT KA	p = 0.254	Genotype: F = 11.7 , p = 0.001 ***
	Young 5xFAD KA	Old 5xFAD KA	p = 0.335
Figures 3 + 5	CA3-CA1 crosscorrelation peak					CA3-CA1 crosscorrelation lag
	Comparison		adjusted p value	two-way anova results		Comparison		adjusted p value	two-way anova results
	Young WT Cch	Young 5xFAD Cch	p = 0.534	Interaction: F = 8.75, p = 0.0043 **		Young WT Cch	Young 5xFAD Cch	p = 0.690	Interaction: F = 0.020, p = -.888
	Old WT Cch	Old 5xFAD Cch	p = 0.033 *	Age: F = 0.835, p 0.364		Old WT Cch	Old 5xFAD Cch	p = 0.891	Age: F = 1.36, p = 0.248
	Young WT Cch	Old WT Cch	p = 0.0096 **	Genotype: F = 1.36, p = 0.248		Young WT Cch	Old WT Cch	p = 0.747	Genotype: F = 1.850, p = 0.179
	Young 5xFAD Cch	Old 5xFAD Cch	p = 0.59			Young 5xFAD Cch	Old 5xFAD Cch	p = 0.946
	Young WT KA	Young 5xFAD KA	p = 0.176	Interaction: F = 0.361, p = 0.550		Young WT KA	Young 5xFAD KA	p = 0.802	Interaction:F = 3.15, p = 0.08
	Old WT KA	Old 5xFAD KA	p = 0.032 *	Age: F = 0.129, p = 0.721		Old WT KA	Old 5xFAD KA	p = 0.434	Age: F = 1.73, p = 0.193
	Young WT KA	Old WT KA	p = 0.999	Genotype: F = 11.31, p = 0.0012 **		Young WT KA	Old WT KA	p = 0.098	Genotype: F = 0.194, p = 0.661
	Young 5xFAD KA	Old 5xFAD KA	p = 0.945			Young 5xFAD KA	Old 5xFAD KA	p = 0.996
Figure 6	PVIN firing frequency
	Comparison		adjusted p value	3-way anova results
	Young WT baseline	Young 5xFAD baseline	p > 0.999	Condition: F = 55.82, p < 0.0001 ****
	Young WT during KA	Young 5xFAD during KA	p > 0.999	Age: F = 5.19 , p = 0.0263 *
	Young WT washout	Young 5xFAD washout	p > 0.999	Genotype: F = 0.274, p = 0.603
	Old WT baseline	Old 5xFAD baseline	p = 0.999	Condition*Age: F = 3.29 , p = 0.047 *
	Old WT during KA	Old 5xFAD during KA	p > 0.999	Condition*genotype: F = 0.129 , p = 0.879
	Old WT washout	Old 5xFAD washout	p > 0.999	Age*Genotype: F = 0.249 , p = 0.620
	Young WT baseline	Old WT baseline	p > 0.999	Condition*Age*Genotype: F = 0.244 , p = 0.785
	Young WT during KA	Old WT during KA	p = 0.952
	Young WT washout	Old WT washout	p = 0.928
	Young 5xFAD baseline	Old 5xFAD baseline	p > 0.999
	Young 5xFAD during KA	Old 5xFAD during KA	p = 0.743
	Young 5xFAD washout	Old 5xFAD washout	p = 0.0126 *
	Young WT baseline	Young WT during KA	p = 0.037 *
	Young WT baseline	Young WT washout	p > 0.999
	Young 5xFAD baseline	Young 5xFAD during KA	p = 0.0037 **
	Young 5xFAD baseline	Young 5xFAD washout	p > 0.999
	Old WT baseline	Old WT during KA	p < 0.0001****
	Old WT baseline	Old WT washout	p = 0.0613
	Old 5xFAD baseline	Old 5xFAD during KA	p < 0.0001 ****
	Old 5xFAD baseline	Old 5xFAD washout	p = 0.0198 *
	two-way anova with Sidak correction for multiple comparison on log transformed data
Figure 6	PVIN Interspike interval					PVIN spike halfwidth
	Comparison		adjusted p value	two-way anova results		Comparison		adjusted p value	two-way anova results
	Young WT during KA	Young 5xFAD during KA	p = 0.995	Interaction: F = 0.376, p = 0.544		Young WT during KA	Young 5xFAD during KA	p = 0.608	Interaction: F = 0.449, p = 0.506
	Old WT during KA	Old 5xFAD during KA	p = 0.708	Age: F = 11.9, p = 0.0014 **		Old WT during KA	Old 5xFAD during KA	p = 0.996	Age: F = 0.09, p = 0.765
	Young WT during KA	Old WT during KA	p = 0.168	Genotype: F = 1.14, p = 0.292		Young WT during KA	Old WT during KA	p = 0.998	Genotype: F = 1.26, p = 0.267
	Young 5xFAD during KA	Old 5xFAD during KA	p = 0.034 *			Young 5xFAD during KA	Old 5xFAD during KA	p = 0.931
Figure 6	Phase Angle: 1st order test for non-uniformity (Raleigh's test)
	Young WT p value	Young WT Z value	Young 5xFAD p value	Young 5xFAD Z value		Old WT p value	Old WT Z value	Old 5xFAD p value	Old 5xFAD Z value
	2.53e-05	10.5765	<1.00E-307	868.598		0.968443	0.0333807	8.57e-10	20.8593
	<1.00E-307	876.699	1.24e-168	372.168		3.81e-69	155.272	2.26e-255	558.624
	6.97e-27	57.6724	5.77e-110	241.638		1.39e-49	111.433	<1.00E-307	1812.74
	5.8e-148	318.19	7.68e-10	20.9201		7.82e-06	11.7406	4.3e-287	628.072
	3.47e-40	89.9377	0.00348666	5.65712		1.23e-16	36.0503	1.84e-07	15.5
	4.38e-07	14.5878				1.46e-93	208.572	<1.00E-307	752.852
	4.48e-16	30.0819				7.92e-127	283.639	1.45e-82	181.708
	1.09e-16	36.648				1.36e-135	306.064	2.21e-217	454.762
	0.400708	0.918172						3.32e-16	35.5373
								0.152216	1.88256
								0.0861436	2.45161
Figure 6	Phase Angle: 2nd order test for one-sample significance of mean (Hotelling's test)
	Young WT p value	Young WT F value	Young 5xFAD p value	Young 5xFAD F value		Old WT p value	Old WT F value	Old 5xFAD p value	Old 5xFAD F value
	0.0265714	6.36814	0.2349	2.4403		0.00845779	11.7243	0.0220984	5.99862
	Phase Angle: 2nd order test two-sample significance of mean difference (Batschelet's test)
	Comparison		p value	F
	Young WT	Young 5xFAD	0.712318	0.34991
	Old WT	Old 5xFAD	0.540193	0.640151
Figure 6	PVIN phase modulation
	Comparison		adjusted p value	two-way anova results
	Young WT during KA	Young 5xFAD during KA	p = 0.998	Interaction: F = 0.591, p = 0.448
	Old WT during KA	Old 5xFAD during KA	p = 0.866	Age: F = 0.413, p = 0.525
	Young WT during KA	Old WT during KA	p = 0.761	Genotype: F = 0.113, p = 0.740
	Young 5xFAD during KA	Old 5xFAD during KA	p > 0.999
Figure 7	PVIN spike halfwidth during IIE					PVIN firing frequency during IIE
	Comparison		stats test, p value			Comparison		stats test, p value
	Old WT during KA	Old 5xFAD during KA	MWU, p = 0.191			Old WT during KA	Old 5xFAD during KA	MWU, p = 0.191
Figure 8	Total PV counts					Total PNN counts
	Comparison		adjusted p value	two-way anova results		Comparison		adjusted p value	two-way anova results
	Young WT	Young 5xFAD	p = 0.932	Interaction: F = 0.001, p = 0.973		Young WT	Young 5xFAD	p = 0.484	Interaction: F = 1.04, p = 0.313
	Old WT	Old 5xFAD	p = 0.0123 *	Age: F = 7.88, p = 0.0075 **		Old WT	Old 5xFAD	p = 0.030 *	Age: F = 3.58, p = 0.066
	Young WT	Old WT	p = 0.1551	Genotype: F = 0.929, p = 0.343		Young WT	Old WT	p = 0.168	Genotype: F = 9.23, p = 0.0041 **
	Young 5xFAD	Old 5xFAD	p = 0.988			Young 5xFAD	Old 5xFAD	p = 0.957
Figure 8	PV with PNN					PV without PNN					PNN without PV
	Comparison		adjusted p value	two-way anova results		Comparison		adjusted p value	two-way anova results		Comparison		adjusted p value	two-way anova results
	Young WT	Young 5xFAD	p = 0.990	Interaction: F = 1.37, p = 0.249		Young WT	Young 5xFAD	p = 0.985	Interaction: F = 0.059, p = 0.810		Young WT	Young 5xFAD	p = 0.829	Interaction: F = 0.189, p = 0.666
	Old WT	Old 5xFAD	p = 0.189	Age: F = 0.07, p = 0.792		Old WT	Old 5xFAD	p > 0.999	Age: F = 0.798, p = 0.377		Old WT	Old 5xFAD	p = 0.997	Age: F = 0.422, p = 0.519
	Young WT	Old WT	p = 0.779	Genotype: F = 3.00, p = 0.09		Young WT	Old WT	p = 0.984	Genotype: F = 0.154, p = 0.697		Young WT	Old WT	p = 0.999	Genotype: F = 0.729, p = 0.398
	Young 5xFAD	Old 5xFAD	p = 0.950			Young 5xFAD	Old 5xFAD	p = 0.893			Young 5xFAD	Old 5xFAD	p = 0.908
